# Supplementary material for: Gene Function Prediction from Functional Association Networks Using Kernel Partial Least Squares Regression
Source: PLoS One. 2015 Aug 19;10(8):e0134668. doi: 10.1371/journal.pone.0134668 (PMC4545790; doi:10.1371/journal.pone.0134668)
Supplement: S1 Text — Experimentally derived set of fission yeast (Schizosaccharomyces pombe) long-lived mutants from a longevity screen by Sideri et al [29]. (TXT) [file pone.0134668.s002.txt]

SPAC1805.01c
SPAC1834.04
SPAC18B11.04
SPAC1A6.04c
SPAC23A1.06c
SPAC3F10.13
SPAC890.03
SPACUNK4.16c
SPAPB2B4.04c
SPBC18H10.18c
SPBC19C2.13c
SPBC21C3.18
SPCC13B11.02c
SPCC320.03
SPCC594.01
SPCC594.02c
SPCC622.15c
